# Supplementary material for: DRI-MVSNet: A depth residual inference network for multi-view stereo images
Source: PLoS One. 2022 Mar 23;17(3):e0264721. doi: 10.1371/journal.pone.0264721 (PMC8942269; doi:10.1371/journal.pone.0264721)
Supplement: S1 Table — (XLSX) [file pone.0264721.s001.xlsx]

## Sheet: Sheet1
	Acc	Comp	OA
scan1	0.2547	0.1919	0.2233
scan4	0.272	0.3337	0.3029
scan9	0.3948	0.2774	0.3361
scan10	0.364	0.2004	0.2822
scan11	0.3716	0.3234	0.3475
scan12	0.3953	0.2157	0.3055
scan13	0.3732	0.3513	0.36225
scan15	0.3926	0.259	0.3258
scan23	0.379	0.2769	0.32795
scan24	0.3418	0.2979	0.31985
scan29	0.599	0.4138	0.5064
scan32	0.5256	0.3209	0.42325
scan33	0.4478	0.4919	0.46985
scan34	0.3461	0.2847	0.3154
scan48	0.513	0.6513	0.58215
scan49	0.554	0.3988	0.4764
scan62	0.4705	0.3541	0.4123
scan75	0.6881	0.2862	0.48715
scan77	0.904	0.3953	0.64965
scan110	0.3443	0.2744	0.30935
scan114	0.2722	0.2395	0.25585
scan118	0.3057	0.3684	0.33705
mean	0.432	0.327	0.379
