# Supplementary material for: DRI-MVSNet: A depth residual inference network for multi-view stereo images
Source: PLoS One. 2022 Mar 23;17(3):e0264721. doi: 10.1371/journal.pone.0264721 (PMC8942269; doi:10.1371/journal.pone.0264721)
Supplement: S2 Table — (XLSX) [file pone.0264721.s002.xlsx]

## Sheet: Sheet1
Method	metrics	MVSNet	R-MVSNet	Point-MVSNet	VA-Point-MVSNet	MVSNet++	MVSCRF	Fast-MVSNet	HighRes-MVSNet	SurfaceNet+	DRI-MVSNet
Family	F-score	55.99	69.96	61.79	61.95	62.64	59.83	65.18	66.62	62.38	72.61
	Recall	58.66	72.88	71.69	70.8	81.08	63.13	81.93	74.93	57.6	85.04
	Precision	53.56	67.27	54.29	55.07	51.03	56.85	54.12	59.97	68.01	63.35
Francis	F-score	28.55	46.65	41.15	43.73	38.49	30.6	39.59	44.17	32.35	52.81
	Recall	31.25	49.58	57.88	61.26	60.48	30.36	57.5	58.27	24.50	76.95
	Precision	26.28	44.06	31.92	34	28.22	30.86	30.19	35.56	47.58	40.19
Horse	F-score	25.07	32.59	34.24	34.45	39.6	29.93	34.98	30.84	29.35	37.43
	Recall	19.09	25.38	31.41	30.59	48.79	23.82	32.08	24.93	21	28.57
	Precision	36.52	45.52	37.54	39.44	33.32	40.25	38.45	40.43	48.71	54.24
Lighthouse	F-score	50.79	42.95	50.79	50.01	48.4	51.15	47.81	55.13	62.86	53.46
	Recall	56.1	54.35	59.39	66.5	59.82	56.51	54.41	63.79	65.71	64.76
	Precision	46.4	35.5	44.37	40.07	40.64	46.71	42.64	48.55	60.24	45.52
M60	F-score	53.96	51.88	51.97	52.67	54.95	50.61	49.16	53.2	54.77	51.88
	Recall	59.96	63.1	57.2	59.5	68.39	59.14	59.91	73.87	59.06	63.6
	Precision	49.05	44.04	47.61	47.24	45.92	44.22	41.68	41.57	51.06	43.8
Panther	F-score	50.86	48.8	50.85	49.71	51.69	51.45	46.2	50.32	54.14	48.71
	Recall	59.73	66.52	66.42	62.34	64.79	66.27	65.08	78.89	60.05	68.25
	Precision	44.28	38.54	41.19	41.33	43	42.05	35.82	36.94	49.29	37.87
Playground	F-score	47.9	52	52.38	52.29	52.28	52.6	53.27	55.45	56.13	59.11
	Recall	70.95	76.89	75.61	70	74	74.26	71.79	63.66	72.4	68.41
	Precision	36.16	39.29	40.07	41.74	40.41	40.72	42.34	49.11	45.84	52.03
Train	F-score	34.69	42.38	43.06	44.75	44.92	39.68	42.91	42.73	43.1	43.76
	Recall	41.85	52.08	61.44	59.83	65.52	47.11	56.39	56.27	42.08	55.97
	Precision	29.62	35.72	33.15	35.75	34.18	34.27	34.64	34.44	44.18	35.93
Mean	F-score	43.48	48.4	48.27	48.7	49.12	45.73	47.39	49.81	49.38	52.47
	Recall	49.7	57.6	60.13	60.1	65.36	52.58	59.89	61.83	50.3	63.94
	Precision	40.23	43.74	41.27	41.83	39.59	41.99	39.98	43.32	51.86	46.62
